# Supplementary material for: Genetic diversity of ‘Very Important Pharmacogenes’ in two South-Asian populations
Source: PeerJ. 2021 Nov 10;9:e12294. doi: 10.7717/peerj.12294 (PMC8590392; doi:10.7717/peerj.12294)
Supplement: Supplemental Information 1 [file peerj-09-12294-s001.xlsx]

## Sheet: 1KGP
Supplementary File 1a: Details of the populations and number of samples of 1KGP included in the analysis of Very Important Pharmacogenes.
Population code	Population description	Super Population	Number of Samples
ACB	African Caribbean in Barbados	African Ancestry (AFR)	97
ASW	African Ancestry in Southwest US	African Ancestry (AFR)	61
ESN	Esan in Nigeria	African Ancestry (AFR)	100
GWD	Gambian in Western Division, The Gambia - Mandinka	African Ancestry (AFR)	113
LWK	Luhya in Webuye, Kenya	African Ancestry (AFR)	103
MSL	Mende in Sierra Leone	African Ancestry (AFR)	90
YRI	Yoruba in Ibadan, Nigeria	African Ancestry (AFR)	107
CLM	Colombian in Medellin, Colombia	American Ancestry (AMR)	95
MXL	Mexican Ancestry in Los Angeles, California	American Ancestry (AMR)	64
PEL	Peruvian in Lima, Peru	American Ancestry (AMR)	85
PUR	Puerto Rican in Puerto Rico	American Ancestry (AMR)	104
CDX	Chinese Dai in Xishuangbanna, China	East Asian Ancestry (EAS)	100
CHB	Han Chinese in Beijing, China	East Asian Ancestry (EAS)	106
CHS	Han Chinese South	East Asian Ancestry (EAS)	105
JPT	Japanese in Tokyo, Japan	East Asian Ancestry (EAS)	105
KHV	Kinh in Ho Chi Minh City, Vietnam	East Asian Ancestry (EAS)	99
CEU	Utah residents (CEPH) with Northern and Western European ancestry	European Ancestry (EUR)	99
FIN	Finnish in Finland	European Ancestry (EUR)	105
GBR	British in England and Scotland	European Ancestry (EUR)	100
IBS	Iberian populations in Spain	European Ancestry (EUR)	107
TSI	Toscani in Italy	European Ancestry (EUR)	111
GIH	Gujarati Indians in Houston, TX	South Asian Ancestry (SAS)	109
ITU	Indian Telugu in the UK	South Asian Ancestry (SAS)	112

## Sheet: gnomAD
Supplementary File 1b: Details of the populations and number of samples of gnomAD included in the analysis of Very Important Pharmacogenes.
Population code	Description	Number of Samples
AFR	African/African-American	20744
AMI	Amish	456
AMR	Latino/Admixed American	7647
ASJ	Ashkenazi Jewish	1736
EAS	East Asian	2604
FIN	Finnish	5316
NFE	Non-Finnish European	34029
MID	Middle Eastern	158
SAS	South Asian	2419
OTH	Other (population not assigned)	1047
