# Supplementary material for: Genetic diversity of ‘Very Important Pharmacogenes’ in two South-Asian populations
Source: PeerJ. 2021 Nov 10;9:e12294. doi: 10.7717/peerj.12294 (PMC8590392; doi:10.7717/peerj.12294)
Supplement: Supplemental Information 6 [file peerj-09-12294-s006.xlsx]

## Sheet: GIH_1KGP
Supplementary file 6: Complete list of SNPs belonging to Very Important Pharmacogenes (VIP) ,that show significant high allele frequency in GIH ( when compared with other super-populations of 1000 genome project. Note: p values of super-population(s) with which GIH has significant AF variation are highlighted in bold. SNPs that satisfy Bonferroni's multiple test criteria are highlighted in grey. …
CHROM	POS	ID	Annotation	CADD Score	Gene_name	REF	ALT	GIH_AF	EAS_AF	EUR_AF	AFR_AF	AMR_AF	AMR1_AF	AMR2_AF	p (GIH - EAS)	p (GIH - EUR)	p (GIH - AFR)	p (GIH - AMR)	p (GIH – AMR1)	p (GIH – AMR2)
chr1	97078702	rs56160474	3 UTR	2.272	DPYD	A	G	0.057	1e-10	0.17	0.14	0.12	0.156	0.064	0	0.584429	0.680052	0.748605	0.63	0.97
chr4	88158842	rs2231135	5 UTR	9.399	ABCG2	A	G	0.052	1e-10	0.08	0.01	0.04	0.048	0.023	0	0.874674	0.646514	0.93639	0.98	0.82
chr1	97593438	rs115349832	Intronic	17.92	DPYD	A	C	0.051	1e-10	0.02	1e-10	0.01	0.005025	0.006711	0	0.795915	0	0.653866	0.5	0.57
chr1	97696806	rs12119882	Intronic	4.724	DPYD	A	G	0.099	0.27	0.09	1e-10	0.06	0.08	0.023	0.525203	0.966936	0	0.840092	0.93	0.58
chr22	19968169	rs9332377	Intronic	4.427	COMT	C	T	0.162	1e-10	0.16	0.36	0.13	0.173	0.064	0	0.994376	0.553604	0.905153	0.97	0.65
chr16	69714966	rs1131341	Intronic	23.7	NQO1	G	A	0.05	0.02	0.02	1e-10	0.01	0.018	0.006711	0.801816	0.801816	0	0.661257	0.78	0.57
chr7	87540040	rs12720067	Intronic	0.45	ABCB1	C	T	0.183	0.07	0.13	1e-10	0.1	0.103	0.104	0.615537	0.847552	0	0.744124	0.76	0.76
chr16	31094032	rs17708472	Intronic	9.163	VKORC1	G	A	0.105	1e-10	0.24	0.03	0.14	0.181	0.087	0	0.617421	0.623433	0.88638	0.77	0.93
chr16	31092475	rs2359612	Intronic	0.526	VKORC1	A	G	0.805	0.12	0.62	0.82	0.58	0.575	0.577	0.034032	0.754587	0.981224	0.69837	0.69	0.69
chr16	31094233	rs2884737	Intronic	1.955	VKORC1	A	C	0.053	1e-10	0.25	0.01	0.18	0.246	0.081	0	0.346161	0.639202	0.530243	0.36	0.88
chr15	74750940	rs4646425	Intronic	4.632	CYP1A2	C	T	0.061	0.08	0.02	1e-10	0.03	0.018	0.037	0.918654	0.738322	0	0.826959	0.72	0.87
chr7	99763247	rs4646440	Intronic	3.246	CYP3A4	G	A	0.183	0.22	1e-10	0.08	0.24	0.121	0.389	0.906811	0	0.66243	0.859591	0.82	0.56
chr3	119814886	rs6785049	Intronic	0.004	NR1I2	G	A	0.446	0.4	0.62	0.04	0.62	0.555	0.705	0.920208	0.732624	0.034084	0.732624	0.83	0.62
chr16	31093188	rs8050894	Intronic	0.72	VKORC1	C	G	0.139	0.88	0.39	0.25	0.44	0.442	0.44	0.0324573	0.432992	0.710353	0.354378	0.35	0.35
chr16	31093557	rs9934438	Intronic	14.2	VKORC1	G	A	0.107	0.88	0.38	0.05	0.41	0.402	0.423	0.0123258	0.344757	0.75749	0.298261	0.31	0.28
chr10	94981296	rs1057910	Missense	17.39	CYP2C9	A	C	0.102	0.04	0.07	1e-10	0.04	0.053	0.017	0.714538	0.875198	0	0.714538	0.79	0.48
chr11	67586108	rs1138272	Missense	19.3	GSTP1	C	T	0.066	1e-10	0.07	0.01	0.03	0.03	0.027	0	0.982685	0.547888	0.802068	0.8	0.78
chr11	113412762	rs1801028	Missense	25.6	DRD2	G	C	0.143	0.04	0.02	1e-10	0.02	0.02	0.013	0.560168	0.353111	0	0.353111	0.35	0.23
chr19	41016810	rs3211371	Missense	0.341	CYP2B6	C	T	0.075	1e-10	0.11	0.01	0.07	0.085	0.054	0	0.868362	0.488951	0.979036	0.96	0.91
chr18	662247	rs3786362	Synonymous	7.958	TYMS	A	G	0.13	0.17	1e-10	1e-10	0.05	0.015	0.091	0.882836	0	0	0.673764	0.32	0.87

## Sheet: GIH_gnomAD
Complete list of SNPs belonging to Very Important Pharmacogenes (VIP) ,that show significant allele frequency variation in GIH when compared with other super-populations of gnomAD. Note: p values of super-population(s) with which GIH has significant AF variation is highlighted in bold. SNPs that satisfy Bonferroni's multiple test criteria are highlighted in grey. Allele frequency: AF; Gujarati In…
CHROM	POS	ID	Annotation	CADD Score	Gene_Name	REF	ALT	GIH_AF	AMI_AF	OTH_AF	AFR_AF	SAS_AF	ASJ_AF	FIN_AF	AMR_AF	NFE_AF	EAS_AF	p (GIH - AMI)	p (GIH - OTH)	p (GIH - AFR)	p (GIH - SAS)	p (GIH - ASJ)	p (GIH - FIN)	p (GIH - AMR)	p (GIH - NFE)	p (GIH - EAS)
chr19	41095991	rs1709083	3 UTR	0.73	CYP2A13	C	G	0.026	0.0704225	0.321101	0.464414	0.277391	0.251792	0.397382	0.421634	0.259672	0.11166	0.747175	0.0570678	0.00520604	0.102998	0.141339	0.0174367	0.011467	0.128513	0.555287
chr4	88158842	rs2231135	5 UTR	9.399	ABCG2	A	G	0.052	0.0688889	0.0464684	0.0183934	0.0536537	0.0608434	0.0682339	0.0525121	0.0627635	1e-10	0.921844	0.971831	0.77311	0.99188	0.95788	0.924712	0.997472	0.949108	0
chr22	19968169	rs9332377	intron	4.427	COMT	C	T	0.162	0.0966667	0.190056	0.344578	0.159763	0.226972	0.127102	0.137582	0.158403	0.00319489	0.790603	0.924417	0.582313	0.993707	0.832637	0.895961	0.928667	0.989859	0.00455229
chr16	31094032	rs17708472	Intronic	9.163	VKORC1	G	A	0.105	0.189732	0.153308	0.0650876	0.0986056	0.150784	0.229556	0.164602	0.233154	0.00159949	0.744493	0.846557	0.842174	0.977378	0.853993	0.642616	0.813897	0.633866	0.00918628
chr16	31092475	rs2359612	Intronic	0.526	VKORC1	A	G	0.805	0.559284	0.588071	0.790497	0.822814	0.49398	0.609068	0.598061	0.62324	0.106342	0.668846	0.709798	0.981679	0.977721	0.574027	0.739328	0.723884	0.759093	0.0226326
chr7	99763247	rs4646440	Intronic	3.246	CYP3A4	G	A	0.183	1e-10	0.0655814	0.0720753	0.248519	0.0111312	0.000191058	0.175315	0.00328458	0.231262	0	0.593074	0.62569	0.840058	0.0933801	0	0.97951	0.00155726	0.879979
chr16	31093188	rs8050894	Intronic	0.72	VKORC1	C	G	0.139	0.488789	0.42729	0.269282	0.180851	0.496669	0.412775	0.426664	0.383676	0.894163	0.287658	0.373367	0.66699	0.88133	0.277782	0.395878	0.374319	0.443688	0.0294615
chr16	31093557	rs9934438	Intronic	14.2	VKORC1	G	A	0.107	0.439866	0.379794	0.101797	0.176548	0.498495	0.390465	0.390485	0.376386	0.894737	0.256526	0.345092	0.981826	0.787585	0.187154	0.328009	0.327977	0.350674	0.0108308
chr11	67586108	rs1138272	Missense	19.3	GSTP1	C	T	0.066	0.091314	0.0460465	0.0158495	0.0601057	0.0385775	0.0801534	0.0314839	0.0843519	0.000638978	0.897095	0.903567	0.657323	0.973489	0.860493	0.940698	0.813112	0.92402	0.00937212
chr11	113412762	rs1801028	Missense	25.6	DRD2	G	C	0.143	0.00666667	0.0181058	0.0044035	0.0626649	0.0361228	0.0183311	0.0218315	0.0221224	0.0348688	0.0875968	0.32453	0.0339635	0.70034	0.529111	0.328056	0.378621	0.382498	0.518393
chr12	21178691	rs2291075	Synonymous	7.098	SLCO1B1	C	T	0.076	0.66	0.409683	0.551705	0.206715	0.451477	0.462264	0.3513	0.396536	0.516046	0.025284	0.18754	0.0656828	0.579232	0.140973	0.130553	0.270743	0.204353	0.0873178
chr18	662247	rs3786362	Synonymous	7.958	TYMS	A	G	0.13	1e-10	0.0134633	0.00204528	0.0804749	1e-10	1e-10	0.0305913	0.000433624	0.152689	0	0.291388	0.00435168	0.824206	0	0	0.527579	4.59198e-10	0.931766

## Sheet: ITU_1KGP
Complete list of SNPs belonging to Very Important Pharmacogenes (VIP) ,that show significant allele frequency variation in ITU when compared with other super-populations of 1000 genome project. Note: p values of super-population(s) with which ITU has significant AF variation is highlighted in bold. SNPs that satisfy Bonferroni's multiple test criteria are highlighted in grey. Allele frequency: AF…
CHROM	POS	ID	Annotation	CADD Score	Gene_name	REF	ALT	ITU_AF	EAS_AF	EUR_AF	AFR_AF	AMR_AF	AMR1_AF	AMR2_AF	p (ITU - EAS)	p (ITU - EUR)	p (ITU - AFR)	p (ITU - AMR)	p (ITU – AMR1)	p (ITU – AMR2)
chr1	97078702	rs56160474	3 UTR	2.272	DPYD	A	G	0.05	1e-10	0.17	0.14	0.12	0.156	0.064	0	0.541533	0.639149	0.709444	0.59	0.93
chr16	31091000	rs7294	3 UTR	1.521	VKORC1	C	T	0.819	0.11	0.36	0.46	0.4	0.349	0.473	0.022801	0.358692	0.508312	0.418949	0.34	0.53
chr1	97696806	rs12119882	Intronic	4.724	DPYD	A	G	0.102	0.27	0.09	1e-10	0.06	0.08	0.023	0.536941	0.956234	0	0.828919	0.92	0.56
chr22	19968169	rs9332377	Intronic	4.427	COMT	C	T	0.096	1e-10	0.16	0.36	0.13	0.173	0.064	0	0.793877	0.33758	0.884959	0.76	0.87
chr7	87540040	rs12720067	Intronic	0.45	ABCB1	C	T	0.165	0.07	0.13	1e-10	0.1	0.103	0.104	0.668276	0.896727	0	0.794484	0.81	0.81
chr16	31094032	rs17708472	Intronic	9.163	VKORC1	G	A	0.079	1e-10	0.24	0.03	0.14	0.181	0.087	0	0.509002	0.73966	0.786052	0.66	0.97
chr16	31092475	rs2359612	Intronic	0.526	VKORC1	A	G	0.882	0.12	0.62	0.82	0.58	0.575	0.577	0.0190488	0.664131	0.924227	0.609671	0.6	0.61
chr4	88104957	rs2725264	Intronic	5.246	ABCG2	C	T	0.868	0.78	0.91	0.14	0.7	0.736	0.661	0.890798	0.949756	0.0360195	0.787251	0.83	0.74
chr15	74750940	rs4646425	Intronic	4.632	CYP1A2	C	T	0.086	0.08	0.02	1e-10	0.03	0.018	0.037	0.976488	0.604373	0	0.70729	0.58	0.76
chr7	99763247	rs4646440	Intronic	3.246	CYP3A4	G	A	0.225	0.22	1e-10	0.08	0.24	0.121	0.389	0.988039	0	0.550592	0.964891	0.71	0.66
chr3	119814886	rs6785049	Intronic	0.004	NR1I2	G	A	0.491	0.4	0.62	0.04	0.62	0.555	0.705	0.846313	0.805342	0.0190243	0.805342	0.9	0.69
chr16	31093188	rs8050894	Intronic	0.72	VKORC1	C	G	0.073	0.88	0.39	0.25	0.44	0.442	0.44	0.00188193	0.20112	0.456493	0.142462	0.14	0.14
chr10	94981296	rs1057910	Missense	17.39	CYP2C9	A	C	0.09	0.04	0.07	1e-10	0.04	0.053	0.017	0.763824	0.919717	0	0.763824	0.84	0.54
chr13	48045719	rs116855232	Missense	21.9	NUDT15	C	T	0.061	0.09	1e-10	1e-10	0.04	0.013	0.087	0.879116	0	0	0.892526	0.64	0.89
chr19	41016810	rs3211371	Missense	0.341	CYP2B6	C	T	0.079	1e-10	0.11	0.01	0.07	0.085	0.054	0	0.885049	0.463943	0.962739	0.98	0.89
chr1	169542640	rs6018	Missense	14.24	F5	T	G	0.059	0.03	0.06	1e-10	0.09	0.08	0.107	0.837073	0.995374	0	0.869563	0.91	0.81
chr7	55201223	rs2293347	Synonymous	9.124	EGFR	C	T	0.234	0.25	0.11	0.01	0.15	0.148	0.161	0.963293	0.650325	0.0221747	0.781137	0.78	0.81
chr18	662247	rs3786362	Synonymous	7.958	TYMS	A	G	0.069	0.17	1e-10	1e-10	0.05	0.015	0.091	0.648461	0	0	0.91115	0.63	0.91

## Sheet: ITU_gnomAD
Supplementary file 6: Complete list of SNPs belonging to Very Important Pharmacogenes (VIP) ,that show significant allele frequency variation in ITU when compared with other super-populations of gnomAD. Note: p values of super-population(s) with which ITU has significant AF variation is highlighted in bold. SNPs that satisfy Bonferroni's multiple test criteria are highlighted in grey. Allele freq…
CHROM	POS	ID	Annotation	CADD Score	Gene_Name	REF	ALT	ITU_AF	AMI_AF	OTH_AF	AFR_AF	SAS_AF	ASJ_AF	FIN_AF	AMR_AF	NFE_AF	EAS_AF	p (ITU - AMI)	p (ITU - OTH)	p (ITU - AFR)	p (ITU - SAS)	p (ITU - ASJ)	p (ITU - FIN)	p (ITU - AMR)	p (ITU - NFE)	p (ITU - EAS)
chr13	48045719	rs116855232	Missense	21.9	NUDT15	C	T	0.061	1e-10	0.0116496	0.00100029	0.073307	0.00301205	0.0222649	0.036149	0.00278871	0.100958	0	0.61779	0.0558027	0.946226	0.279092	0.761668	0.868984	0.259645	0.83764
chr12	47846052	rs1544410	Intronic	2	VDR	C	T	0.518	0.27567	0.351766	0.304953	0.443533	0.362349	0.333269	0.308386	0.402237	0.0539591	0.567793	0.716466	0.626772	0.878918	0.736046	0.681649	0.633533	0.807785	0.0358045
chr16	31092475	rs2359612	Intronic	0.526	VKORC1	A	G	0.882	0.559284	0.588071	0.790497	0.822814	0.49398	0.609068	0.598061	0.62324	0.106342	0.581205	0.620715	0.887301	0.92772	0.490472	0.649317	0.634347	0.668512	0.0118059
chr18	662247	rs3786362	Synonymous	7.958	TYMS	A	G	0.069	1e-10	0.0134633	0.00204528	0.0804749	1e-10	1e-10	0.0305913	0.000433624	0.152689	0	0.6008	0.133027	0.952525	0	0	0.791914	0.000956399	0.701057
chr7	99763247	rs4646440	Intronic	3.246	CYP3A4	G	A	0.225	1e-10	0.0655814	0.0720753	0.248519	0.0111312	0.000191058	0.175315	0.00328458	0.231262	0	0.479291	0.512773	0.945435	0.0378345	0	0.874236	9.74905e-05	0.985206
chr16	31091000	rs7294	3 UTR	1.521	VKORC1	C	T	0.819	0.325556	0.371389	0.457564	0.720434	0.302647	0.379158	0.400675	0.383844	0.105128	0.306613	0.375887	0.504714	0.873504	0.272025	0.387601	0.419962	0.39466	0.019348
chr16	31093188	rs8050894	Intronic	0.72	VKORC1	C	G	0.073	0.488789	0.42729	0.269282	0.180851	0.496669	0.412775	0.426664	0.383676	0.894163	0.0989791	0.155933	0.412761	0.636267	0.0930825	0.172492	0.156621	0.209663	0.00157288
