# Supplementary material for: Genetic diversity of ‘Very Important Pharmacogenes’ in two South-Asian populations
Source: PeerJ. 2021 Nov 10;9:e12294. doi: 10.7717/peerj.12294 (PMC8590392; doi:10.7717/peerj.12294)
Supplement: Supplemental Information 7 [file peerj-09-12294-s007.xlsx]

## Sheet: gih_1kgp
Supplementary file 7: Complete list of SNPs belonging to Very Important Pharmacogenes (VIP) ,that show significant allele frequency variation in GIH (MAF ≤ 0.05) when compared with other super-populations of 1KGP. Note: p values of super-population(s) with which GIH has significant AF variation is highlighted in bold. SNPs that satisfy Bonferroni's multiple test criteria are highlighted in grey. …
CHROM	POS	ID	Gene_name	REF	ALT	GIH_AF	EAS_AF	EUR_AF	AFR_AF	AMR_AF	p (GIH - EAS)	p (GIH - EUR)	p (GIH - AFR)	p (GIH - AMR)
chr12	21215788	rs4363657	SLCO1B1	T	C	0.046	0.45	0.19	0.17	0.17	0.047975	0.454293	0.514597	0.514597
chr12	21229685	rs11045879	SLCO1B1	T	C	0.042	0.45	0.19	0.19	0.17	0.037373	0.424869	0.424869	0.485505
chr12	21225087	rs4149081	SLCO1B1	G	A	0.025	0.45	0.19	0.19	0.17	0.005752	0.266962	0.266962	0.326011
chr10	134000000	rs2031920	CYP2E1	C	T	0.009524	0.2	0.04	1e-10	0.11	0.045748	0.728233	0	0.283178
chr10	134000000	rs3813867	CYP2E1	G	C	0.009174	0.2	0.04	0.07	0.12	0.0416	0.72121	0.49943	0.229948
chr11	113000000	rs2075652	DRD2	G	A	0.004673	0.37	0.02	0.04	0.09	7.54e-08	0.803336	0.584972	0.200472
chr7	87604286	rs4728709	ABCB1	G	A	0.037	0.13	0.06	0.41	0.14	0.583702	0.879161	0.042894	0.547116
chr6	18139571	rs12201199	TPMT	A	T	0.023	0.02	0.05	0.48	0.12	0.97686	0.829676	0.002037	0.485047
chr10	95067393	rs11572076	CYP2C8	C	T	0.004673	1e-10	1e-10	0.18	0.01	0	0	0.009381	0.924796
chr10	95058349	rs11572103	CYP2C8	T	A	0.004587	1e-10	1e-10	0.19	0.01	0	0	0.005597	0.923101

## Sheet: gih_gnomad
Complete list of SNPs belonging to Very Important Pharmacogenes (VIP) ,that show significant allele frequency variation in GIH (MAF ≤ 0.05) when compared with other super-populations of gnomAD. Note: p values of super-population(s) with which GIH has significant AF variation is highlighted in bold. SNPs that satisfy Bonferroni's multiple test criteria are highlighted in grey. Allele frequency: AF…
CHROM	POS	ID	Gene_Name	REF	ALT	GIH_AF	AMI_AF	OTH_AF	AFR_AF	SAS_AF	ASJ_AF	FIN_AF	AMR_AF	NFE_AF	EAS_AF	p (GIH - AMI)	p (GIH - OTH)	p (GIH - AFR)	p (GIH - SAS)	p (GIH - ASJ)	p (GIH - FIN)	p (GIH - AMR)	p (GIH - NFE)	p (GIH - EAS)
chr12	21176879	rs11045819	SLCO1B1	C	A	0.028	0.409396	0.108736	0.078898	0.039021	0.211921	0.104656	0.100793	0.159051	0.00128	0.018476	0.588468	0.723294	0.931213	0.242203	0.606021	0.622898	0.395701	0.444953
chr12	21229685	rs11045879	SLCO1B1	T	C	0.042	0.065556	0.191341	0.157267	0.090072	0.172082	0.321669	0.177308	0.171517	0.464789	0.882955	0.42098	0.526662	0.776379	0.478964	0.146779	0.462778	0.480734	0.031225
chr10	95067393	rs11572076	CYP2C8	C	T	0.004673	1e-10	0.043721	0.143646	0.017457	0.015644	0.000191	0.015467	0.002911	1e-10	0	0.547862	0.038849	0.833229	0.854882	0.740685	0.857011	0.966813	0
chr10	95058349	rs11572103	CYP2C8	T	A	0.004587	1e-10	0.045539	0.151136	0.018068	0.015644	0.000191	0.01541	0.002912	1e-10	0	0.525832	0.028064	0.82362	0.852717	0.745421	0.855558	0.968341	0
chr6	18139571	rs12201199	TPMT	A	T	0.023	0.02	0.144921	0.415668	0.02071	0.028916	0.05563	0.10852	0.062268	0.011494	0.97686	0.386836	0.007818	0.982499	0.958316	0.798109	0.534738	0.761895	0.895438
chr19	41095991	rs1709083	CYP2A13	C	G	0.026	0.070423	0.321101	0.464414	0.277391	0.251792	0.397382	0.421634	0.259672	0.11166	0.747175	0.057068	0.005206	0.102998	0.141339	0.017437	0.011467	0.128513	0.555287
chr10	94942290	rs1799853	CYP2C9	C	T	0.038	0.153333	0.095993	0.02457	0.035855	0.136282	0.118272	0.096713	0.126913	0.000321	0.508673	0.725228	0.912457	0.987402	0.568576	0.635972	0.722238	0.60311	0.034556
chr10	134000000	rs2031920	CYP2E1	C	T	0.009524	0.028953	0.047952	0.007886	0.014464	0.052077	0.021556	0.08501	0.026154	0.211403	0.818474	0.666399	0.980106	0.948022	0.635333	0.882311	0.414691	0.842238	0.034455
chr11	113000000	rs2075652	DRD2	G	A	0.004673	0.005568	0.049721	0.045848	0.027905	0.01414	0.129371	0.070195	0.004461	0.376677	0.985835	0.490658	0.5272	0.713461	0.873089	0.063339	0.322233	0.996452	4.36e-08
chr10	134000000	rs3813867	CYP2E1	G	C	0.009174	0.028889	0.055866	0.057263	0.014793	0.052077	0.021664	0.088218	0.026339	0.210728	0.813227	0.598894	0.58865	0.940477	0.627121	0.87636	0.385883	0.835153	0.031584
chr12	21178615	rs4149056	SLCO1B1	T	C	0.009524	0.065556	0.122677	0.032493	0.045664	0.174293	0.217808	0.129545	0.159006	0.127558	0.538925	0.228734	0.788978	0.683929	0.08294	0.029227	0.202577	0.114813	0.209909
chr12	21225087	rs4149081	SLCO1B1	G	A	0.025	0.064588	0.19145	0.157274	0.090639	0.172185	0.324293	0.177317	0.171488	0.466026	0.768087	0.262992	0.367794	0.639134	0.319168	0.049472	0.303475	0.321341	0.004195
chr12	21215788	rs4363657	SLCO1B1	T	C	0.046	0.065556	0.186977	0.146648	0.090282	0.172185	0.321998	0.175638	0.171258	0.466047	0.905322	0.463118	0.590673	0.79975	0.50779	0.168915	0.497141	0.510671	0.040086

## Sheet: itu_1kgp
Complete list of SNPs belonging to Very Important Pharmacogenes (VIP) ,that show significant allele frequency variation in ITU (MAF ≤ 0.05) when compared with other super-populations of 1KGP. Note: p values of super-population(s) with which ITU has significant AF variation is highlighted in bold. SNPs that satisfy Bonferroni's multiple test criteria are highlighted in grey. Allele frequency: AF; …
CHROM	POS	ID	Gene_name	REF	ALT	ITU_AF	EAS_AF	EUR_AF	AFR_AF	AMR_AF	p (ITU - EAS)	p (ITU - EUR)	p (ITU - AFR)	p (ITU - AMR)
chr10	95067393	rs11572076	CYP2C8	C	T	0.004545	1e-10	1e-10	0.18	0.01	0	0	0.008409	0.922262
chr6	18139571	rs12201199	TPMT	A	T	0.013	0.02	0.05	0.48	0.12	0.937142	0.715661	3.31e-05	0.323163
chr10	134000000	rs2031920	CYP2E1	C	T	0.009091	0.2	0.04	1e-10	0.11	0.040632	0.719499	0	0.270809
chr11	113000000	rs2075652	DRD2	G	A	0.014	0.37	0.02	0.04	0.09	0.002176	0.947285	0.79848	0.489898
chr10	134000000	rs3813867	CYP2E1	G	C	0.004464	0.2	0.04	0.07	0.12	0.003085	0.574958	0.311692	0.07822
chr7	87604286	rs4728709	ABCB1	G	A	0.032	0.13	0.06	0.41	0.14	0.540831	0.846316	0.028236	0.503375
chr16	31093557	rs9934438	VKORC1	G	A	0.045	0.88	0.38	0.05	0.41	5.45e-05	0.094901	0.974082	0.069895

## Sheet: itu_gnomad
Complete list of SNPs belonging to Very Important Pharmacogenes (VIP) ,that show significant allele frequency variation in ITU (MAF ≤ 0.05) when compared with other super-populations of gnomAD. Note: p values of super-population(s) with which ITU has significant AF variation is highlighted in bold. SNPs that satisfy Bonferroni's multiple test criteria are highlighted in grey. Allele frequency: AF…
CHROM	POS	ID	Gene_Name	REF	ALT	ITU_AF	AMI_AF	OTH_AF	AFR_AF	SAS_AF	ASJ_AF	FIN_AF	AMR_AF	NFE_AF	EAS_AF	p (ITU - AMI)	p (ITU - OTH)	p (ITU - AFR)	p (ITU - SAS)	p (ITU - ASJ)	p (ITU - FIN)	p (ITU - AMR)	p (ITU - NFE)	p (ITU - EAS)
chr10	95067393	rs11572076	CYP2C8	C	T	0.004545	1e-10	0.043721	0.143646	0.017457	0.015644	0.000191	0.015467	0.002911	1e-10	0	0.541492	0.03611	0.829752	0.851643	0.747701	0.853795	0.969057	0
chr6	18139571	rs12201199	TPMT	A	T	0.013	0.02	0.144921	0.415668	0.02071	0.028916	0.05563	0.10852	0.062268	0.011494	0.937142	0.227123	0.000335	0.931249	0.866533	0.677934	0.375334	0.634732	0.984619
chr19	41095991	rs1709083	CYP2A13	C	G	0.019	0.070423	0.321101	0.464414	0.277391	0.251792	0.397382	0.421634	0.259672	0.11166	0.674206	0.024097	0.000978	0.05266	0.079875	0.004955	0.002826	0.070487	0.46712
chr10	134000000	rs2031920	CYP2E1	C	T	0.009091	0.028953	0.047952	0.007886	0.014464	0.052077	0.021556	0.08501	0.026154	0.211403	0.811268	0.656659	0.985208	0.942669	0.625119	0.876127	0.402182	0.835426	0.030235
chr11	113000000	rs2075652	DRD2	G	A	0.014	0.005568	0.049721	0.045848	0.027905	0.01414	0.129371	0.070195	0.004461	0.376677	0.893721	0.732524	0.758441	0.885488	0.998672	0.304672	0.602965	0.869718	0.001799
chr19	40850341	rs28399435	CYP2A6	C	T	0.046	0.002222	0.019663	0.008779	0.031922	0.017868	0.012228	0.021064	0.041	0.000326	0.341688	0.822445	0.66465	0.918318	0.804146	0.731144	0.835658	0.972908	0.011123
chr16	31094233	rs2884737	VKORC1	A	C	0.019	0.248884	0.216901	0.046106	0.084442	0.334036	0.223661	0.197277	0.258801	0.001283	0.083587	0.134318	0.815234	0.599258	0.018793	0.121972	0.17567	0.071478	0.609294
chr10	134000000	rs3813867	CYP2E1	G	C	0.004464	0.028889	0.055866	0.057263	0.014793	0.052077	0.021664	0.088218	0.026339	0.210728	0.694467	0.42401	0.41195	0.859992	0.457757	0.77739	0.198834	0.723286	0.00181
chr7	87604286	rs4728709	ABCB1	G	A	0.032	0.065556	0.16356	0.369984	0.067085	0.059711	0.071882	0.110248	0.067782	0.132928	0.819002	0.421296	0.048907	0.811599	0.847759	0.788688	0.619286	0.808241	0.529705
chr16	31093557	rs9934438	VKORC1	G	A	0.045	0.439866	0.379794	0.101797	0.176548	0.498495	0.390465	0.390485	0.376386	0.894737	0.050664	0.095094	0.747815	0.48726	0.025602	0.085465	0.085448	0.098348	4.04e-05
