# Supplementary material for: Genetic diversity of ‘Very Important Pharmacogenes’ in two South-Asian populations
Source: PeerJ. 2021 Nov 10;9:e12294. doi: 10.7717/peerj.12294 (PMC8590392; doi:10.7717/peerj.12294)
Supplement: Supplemental Information 8 [file peerj-09-12294-s008.xlsx]

## Sheet: Supplementary file 01
Supplementary file 8:Complete list of SNPs belonging to Very Important Pharmacogenes (VIP) with ≥ 0.5 Fst in GIH or ITU when compared to one or more super-populations of 1000 genome project. Note: Fst values of super-population(s) with which GIH or ITU has ≥ 0.5 are highlighted in bold. Allele frequency: AF; Gujarati Indian from Houston, Texas (GIH); European (EUR), East Asian (EAS), African (AFR…
Gene_Name	ID	Annotation	CADD	GIH AFR	GIH AMR	GIH EAS	GIH EUR	ITU AFR	ITU AMR	ITU EAS	ITU EUR	GIH ITU
VDR	rs11568820	Not Available	0.66	0.609536	0.0390319	0.0168189	0.0105691	0.63238	0.0237725	0.0288675	0.00274905	0
ADH1B	rs1229984	Missense	13.06	0.0335737	0.0133027	0.557126	0	0.0571509	0.00654804	0.549962	0	0
NR1I2	rs1523127	5 UTR	7.505	0.367302	0.000549256	0.167708	0.0282966	0.508687	0.0107638	0.0556053	0	0.0264789
NR1I2	rs1523130	5 UTR	4.45	0.477164	0.00480294	0.190279	0.0332393	0.532625	0	0.139496	0.0117647	4.36e-06
CYP3A4	rs2242480	Intronic	0.043	0.514755	0.0136639	6.67e-05	0.197232	0.452192	0	0.0179874	0.275212	0.00227958
CYP3A4	rs2687116	Intronic	0.017	0.523063	0	0.147618	0.0390556	0.538418	0.00198718	0.111672	0.0208895	0
HMGCR	rs3846662	Intronic	8.073	0.381903	0.0282357	0.0281042	0.0720983	0.501514	0	0	0.0192928	0.012479
GSTP1	rs4147581	Intronic	8.391	0.522655	0.0753858	0.0451555	0	0.510091	0.0682897	0.0511644	0	0
P2RY1	rs701265	Synonymous	7.92	0.508759	0.00890734	0.00358345	0.000782003	0.500823	0.00616571	0.00161568	0.00285345	0
KCNJ11	rs5215	Missense	9.362	0.50282	0.0339146	0.0150624	0.00843634	0.508501	0.0375983	0.0177123	0.0105742	0
KCNJ11	rs5219	Missense	20.3	0.593425	0.0340295	0.0133284	0.00707196	0.61204	0.0457744	0.0215217	0.0136775	0
ABCB1	rs868755	Intronic	1.02	0.835871	0.175087	0.117009	0.143859	0.800781	0.124699	0.0745333	0.0976346	0.00102359
ABCB1	rs1016793	Intronic	0.243	0.733117	0.0559343	0.0147741	0.031544	0.75039	0.0743025	0.0259366	0.0462334	0
DPYD	rs1042482	3 UTR	2.974	0.447467	0.155079	0.0343121	0.126039	0.501393	0.205214	0.0651675	0.176885	0
CACNA1S	rs12029212	Intronic	6.229	0.514839	0.0294423	0.0198558	0.0446144	0.486785	0.00995542	0.0040799	0.0223211	0.00196525
CFTR	rs213950	Missense	14.59	0.60335	0.0110216	8.15e-05	0	0.538179	0	0.0167171	0.00297896	0.00114685
CFTR	rs213965	Intronic	4.355	0.507931	0.00939269	0.000593923	0	0.426891	0	0.0216115	0.0101361	0.00318219
ALK	rs2276549	Intronic	5.507	0.595022	0	0.00569497	0.00298151	0.628868	0.00491435	0	0.0156967	0
CACNA1S	rs2296386	Intronic	0.716	0.79376	0.22861	0.0200959	0.341617	0.791743	0.228488	0.0204887	0.34122	0
CACNA1S	rs2297906	Intronic	2.612	0.602744	0.0929733	0.118418	0.15996	0.491683	0.0171364	0.0334873	0.0621867	0.032159
ALK	rs4622670	splice_region&intron	0.04	0.530898	0.0143227	0.281313	0.00176133	0.562463	0.0282156	0.319698	0	0
CYP3A5	rs4646450	Intronic	1.063	0.794833	0	0	0.0453881	0.717713	0.0200643	0.0188408	0.138588	0.0185929
RYR1	rs4802469	Intronic	2.665	0.333137	0.280547	0.556249	0.172769	0.200358	0.164066	0.435182	0.0749471	0.0118889
CACNA1S	rs6675915	Intronic	3.748	0.593749	0.0757671	0.0983201	0.138037	0.462402	0.00457088	0.0151138	0.037346	0.0402828
SCN5A	rs6804918	Intronic	0.092	0.599799	0.0605927	0.193131	0.018407	0.601667	0.0626434	0.195906	0.0196889	0
KRAS	rs712	3 UTR	15.09	0.359075	0.0141595	0.116613	0.0108527	0.500271	0.0937588	0.0175213	0.084659	0.0322328
RYR1	rs7254832	Intronic	1.663	0.299761	0.227392	0.505841	0.123893	0.150905	0.104935	0.360739	0.0331546	0.0183413
BRCA1	rs8067269	Intronic	0.07	0.592713	0	0	0.0154262	0.520307	0.00803086	0.0142628	0.0467757	0.00215774
VDR	rs1544410	Intronic	2	0.0404206	0.050136	0.384695	0	0.125197	0.139222	0.516177	0.0213428	0.0184362
ABCG2	rs2725264	Intronic	5.246	0.594279	0.00629	0	0.0993222	0.675781	0.0596193	0.0192698	0.0128899	0.0238641
NR1I2	rs6785049	Intronic	0.004	0.583747	0.0481243	0.00323875	0.0515974	0.611075	0.0325109	0.0111655	0.0354692	0
VKORC1	rs2359612	Intronic	0.526	0	0.100171	0.677592	0.0692813	0.000162562	0.148197	0.718031	0.111202	0.00255098
VKORC1	rs7294	3 UTR	1.521	0.0913726	0.141536	0.574412	0.180213	0.208437	0.275325	0.690756	0.314492	0.0382645
VKORC1	rs8050894	Intronic	0.72	0.0282916	0.163504	0.718641	0.12043	0.0861717	0.250056	0.774878	0.198322	0.0234056
VKORC1	rs9934438	Intronic	14.2	0.0159991	0.18678	0.753459	0.156403	0	0.249654	0.790448	0.213692	0.0145774
ADH1B	rs10005290	Intronic	2.503	0.501406	0.2288	0.207867	0.0741565	0.583826	0.314805	0.128614	0.138441	0.00643687
ABCG2	rs10013016	Intragenic	2.64	0.0366942	0.089127	0.593626	0.023712	0.0874427	0.0316733	0.497456	0	0.00686091
ADH1B	rs10033960	Intronic	3.582	0.461129	0.187666	0.253177	0.0476967	0.601925	0.330025	0.119929	0.149961	0.0254594
ABL1	rs10124251	Intronic	0.836	0.623055	0.0458713	0.0256284	0.010369	0.61876	0.0423189	0.029562	0.00836276	0
ALK	rs10188439	Intronic	4.109	0.0447564	0	0.525412	0	0.0211909	0	0.469339	0.002352	0
BRAF	rs10235900	Intronic	0.378	0.620766	0.00252785	0.0880544	0.0394593	0.620341	0.00251822	0.0872528	0.0390156	0
RYR1	rs10409638	Intronic	1.477	0.457911	0.00517576	0.0249842	0.0537419	0.525399	0.0257553	0.0577148	0.0244842	0.000340814
ADH1B	rs1042026	3 UTR	3.31	0.476833	0.208306	0.227866	0.0608501	0.572232	0.304503	0.137305	0.130195	0.00894827
ALK	rs10432709	Intronic	4.384	0.665167	0.0425169	0.0500786	0.00087479	0.6711	0.047742	0.0554598	0	0
EGFR	rs10488142	Intronic	0.011	0.431229	0.125637	0	0.134815	0.501333	0.183976	0	0.197506	0.00143913
CACNA1S	rs10494827	Intronic	0.403	0.554336	0.0564619	0.0802885	0.117177	0.428026	0.000943822	0.010617	0.0302406	0.0319656
CYP2C9	rs10509679	Intronic	2.244	0.44175	0.112653	0	0.0353071	0.563294	0.218381	0.00479395	0.112057	0.0131911
ALDH1A1	rs10512014	Intragenic	0.581	0.541677	0	0	0.020186	0.607187	0.00628063	0	0.0544812	0.00141179
VDR	rs10747525	Intragenic	2.192	0.496138	0.0496143	0.00735436	0.0156343	0.595291	0.000415631	0.0591793	0	0.0208988
VDR	rs10747527	Intragenic	1.854	0.472371	0.0250823	0.00409339	0.0153824	0.546525	0.00352726	0	0.0473231	0.00213038
F5	rs10753787	Intronic	0.723	0.538233	0.102918	0.388751	0.0193978	0.530924	0.0987214	0.381746	0.0174304	0
VDR	rs10783219	Intronic	5.45	0.469752	0.0674049	0.0250301	0	0.601048	0.01069	0	0.0212122	0.0188084
F5	rs10800457	Intronic	1.436	0.570641	0.122006	0.419699	0.0261122	0.533553	0.0942742	0.38027	0.0128321	0
KRAS	rs10842513	Intronic	1.319	0	0.260434	0.523276	0.201939	0.0199171	0.148881	0.402477	0.0967278	0.0109383
ABCG2	rs10856870	Intragenic	1.886	0.0561381	0.022363	0.603411	0.0143274	0.117766	0	0.503397	0.0567689	0.00858694
ALDH1A1	rs10869210	Intragenic	0.378	0.597706	0.0816686	0.255461	0.0531907	0.569543	0.0583875	0.223785	0.0341219	0
VDR	rs10875699	Intragenic	2.179	0.509609	0.0270224	0.00384111	0.00980663	0.554501	0.0111653	0	0.0258974	0
CACNA1S	rs10920107	Intronic	2.789	0.747694	0.25896	0.00475054	0.335411	0.725237	0.2287	0.014748	0.304711	0
SLCO1B1	rs11045812	Intronic	0.127	0.502562	0	0.0839665	0.00265322	0.445117	0	0.0516863	0.015124	0
RYR1	rs11083461	Intronic	0.047	0.296904	0.230945	0.505652	0.130348	0.16827	0.123331	0.38159	0.0469091	0.0106774
ABCG2	rs11097182	Intragenic	3.18	0.015139	0.0340565	0.679646	0.00897685	0.0645598	0.000324481	0.583026	0.0530369	0.0117174
ALK	rs1113643	Intronic	3.682	0.616607	0	0.013943	0	0.675553	0.00672538	0	0.0113136	0.00856302
VDR	rs11168265	Intronic	0.684	0.0299015	0.0297562	0.33238	0	0.161797	0.159633	0.533034	0.0314927	0.046238
DRD2	rs11214614	Intragenic	0.143	0.51552	0.0727948	0.0350273	0.00380925	0.475652	0.0518527	0.0204804	0	0
EGFR	rs11238349	Intronic	0.431	0.284745	0.0985874	0.616729	0	0.577088	0	0.384845	0.0773934	0.0899223
ABL1	rs11244164	Intronic	0.109	0.554067	0.0290231	0.025284	0	0.475628	0	0.110074	0.0103217	0.0177679
ABL1	rs11244166	Intronic	1.048	0.614637	0.0820972	0	0.0242564	0.569594	0.0382834	0.0171927	0.000868805	0.00884859
ABL1	rs11244173	Intronic	2.021	0.652753	0.0792336	0.000886675	0.0341028	0.610003	0.0383408	0.0297483	0.00730286	0.00575398
CFTR	rs11305516	Intronic	0.838	0.718516	0.23997	0.154231	0.182315	0.635799	0.122689	0.0559291	0.0787711	0.0495085
CYP2C8	rs11572126	Intronic	12.11	0.45389	0.0762571	0.0162565	0.0313888	0.555572	0.159075	0	0.0959293	0.00848529
CYP2J2	rs11572214	Intronic	3.208	0.788705	0.07642	0.151068	0.131228	0.724794	0.024105	0.07884	0.0634408	0.0107328
CFTR	rs117006097	Intronic	0.809	0.259333	0.106555	0.0772362	0.112407	0.546296	0.359158	0.35575	0.402148	0.0825696
P2RY12	rs11715892	Intronic	10.11	0.619066	0.0542647	0.125316	0.0488804	0.588222	0.0386578	0.10167	0.0339629	0
ABCG2	rs11723264	Intragenic	0.914	0.285364	0.0220784	0.501732	0	0.317312	0.00887503	0.456319	0	0
ADH1B	rs11730075	Intronic	1.957	0.445616	0.180764	0.253111	0.0455919	0.623603	0.363221	0.0874719	0.181365	0.0451277
VDR	rs117572434	Intronic	2.786	0	0.0802714	0.438011	0.0620854	0.0474448	0.196164	0.547228	0.166327	0.0585665
EGFR	rs11760406	Intronic	0.012	0.203114	0.0311168	0.562327	0	0.448422	0.00171419	0.371057	0.0625695	0.0598786
EGFR	rs11766798	Intronic	3.223	0.231332	0.0299022	0.615926	0	0.458263	0	0.44587	0.0571255	0.0507185
EGFR	rs11773818	Intronic	0.254	0.220628	0.01559	0.568662	0	0.446118	0.00635264	0.398967	0.0453627	0.0488363
ALDH1A1	rs11787668	Intragenic	13.36	0.54389	0.000206899	0.00479185	0.00433981	0.605979	0	0.026291	0	0.00116841
ALK	rs11885445	Intronic	1.194	0.511838	0.0253182	0.311057	0	0.537987	0.0385199	0.341287	0	0
ABL1	rs12005009	Intronic	2.243	0.640014	0.0425417	0.0259912	0.009188	0.588718	0.0108855	0.0823734	0	0.00638089
ABCB1	rs1202184	Intronic	4.23	0.643262	0.0559384	0.00691846	0.0277191	0.638952	0.0541512	0.00779023	0.0264213	0
DPYD	rs12022799	Intronic	1.808	0.363215	0.106101	0.00168693	0.021909	0.502469	0.218014	0.0459448	0.0948928	0.0151152
CACNA1S	rs12026017	Intronic	0.862	0.766947	0.19325	0.0205722	0.348117	0.761841	0.188507	0.0232045	0.342661	0
DPYD	rs12039093	downstream_gene	4.17	0.404409	0.138444	0.00990308	0.0397013	0.521836	0.240595	0.0580109	0.112657	0.00993074
DPYD	rs12048663	Intronic	4.867	0.426511	0.155271	0.0157257	0.0481127	0.515982	0.234997	0.0547047	0.105387	0.00377104
SCN5A	rs12053903	Intronic	0.371	0.613796	0.107149	0.195697	0.0273796	0.615305	0.1093	0.19811	0.0286392	0
ALK	rs12151501	Intronic	5.478	0	0.148317	0.295282	0.512012	nan	nan	nan	nan	nan
VDR	rs12304110	Intragenic	1.635	0.643003	0.071883	0.0553656	0.027806	0.763187	0	0.183789	0.00163418	0.0485668
CYP3A5	rs12334077	Intronic	1.944	0.61351	0	0.016047	0.123045	0.525396	0.0210263	0	0.252272	0.016833
SLCO1B1	rs12426084	Intronic	3.707	0.746994	0.0545306	0.259123	0.0629155	0.677732	0.00957163	0.170215	0.0148937	0.01268
ALK	rs12466048	Intronic	15.49	0.595176	0.0153379	0.0555742	0.00972531	0.572194	0.00735628	0.0415142	0.0192631	0
ALK	rs12471933	Intronic	15.54	0.506645	0.0419017	0	0.13612	0.589494	0.0967361	0.00488343	0.22032	0.00438223
ALK	rs12475064	Intronic	5.258	0.560722	0.067889	0	0.178962	0.609352	0.107255	0	0.235161	0
NR1I2	rs12488820	Intronic	7.645	0.438238	0.0133345	0.234722	0.0524106	0.519074	0	0.161804	0.0170581	0.00408162
ABCG2	rs12513247	Intragenic	10.82	0.0695196	0.0144012	0.583547	0.02135	0.122954	0	0.497786	0.0591746	0.00462649
CFTR	rs12534129	Intragenic	0.671	0.522136	0.0166501	0	0	0.431969	0	0.00810159	0.00798443	0.00622076
EGFR	rs12535226	Intronic	3.859	0.00589542	0.121749	0.552579	0.0188712	0.0903545	0.0183938	0.37077	0.00226554	0.0413027
ABCB1	rs12535512	Intronic	5.175	0.765377	0.0939273	0.0118453	0.0456255	0.754569	0.0855537	0.00853792	0.0395478	0
EGFR	rs12535578	Intronic	0.077	0.305081	0.0791562	0.591024	0	0.592069	0	0.348068	0.107549	0.0911314
CYP2C9	rs12569850	Intronic	1.635	0.476973	0.125442	0	0.041596	0.601644	0.243454	0.0101527	0.130178	0.0167744
CYP2C9	rs12572071	Intronic	0.832	0.477008	0.12549	0	0.0416241	0.575761	0.216092	0.00367417	0.107654	0.00801267
CYP2C9	rs12572373	Intronic	0.74	0.38962	0.0791066	0.00776227	0.0166627	0.557811	0.212913	0.00365409	0.10763	0.0272045
EGFR	rs12668421	Intronic	0.212	0.227338	0.0216765	0.543232	0	0.455201	0.00365428	0.359474	0.0715663	0.0521217
EGFR	rs12669701	Intronic	0.771	0.211895	0.0155113	0.62404	0	0.408784	0.00175498	0.480316	0.0355764	0.0364334
CYP3A4	rs12670850	Intronic	9.38	0.526905	0.0558016	0.00497984	0.00236519	0.566645	0.083183	0	0	0
BRAF	rs1267622	Intronic	4.666	0.651362	0	0.0760622	0.0312813	0.654554	0	0.0720464	0.0287677	0
DPYD	rs12725266	Intronic	0.55	0.456723	0.0738971	0.0505	7.95e-05	0.593447	0.182127	0.148967	0.00903059	0.0210806
CYP2E1	rs12762259	Intronic	1.334	0	0.432301	0.394655	0.54144	0.0615578	0.615706	0.573629	0.699518	0.075155
CYP2C9	rs12769684	Intronic	2.829	0.448811	0.117649	0	0.0383741	0.529539	0.186018	0	0.0864668	0.00223573
CYP2C9	rs12783288	Intronic	4.404	0.52871	0.122953	0	0.0392499	0.628189	0.224696	0.00479395	0.113391	0.0113959
CYP2C9	rs12785201	Intronic	2.84	0.419962	0.0979011	0.00292817	0.0266649	0.541083	0.196784	0.000691066	0.0947921	0.0119696
VDR	rs12827401	Intragenic	2.72	0.55288	0.120238	0.0208314	0.0670658	0.63736	0.0482283	0.0712654	0.0155604	0.00984731
ALK	rs12997221	Intronic	7.036	0.63869	0.0330773	0.0496254	0.00641357	0.608405	0.0182122	0.0318227	0.0186812	0
ALK	rs12997783	Intronic	2.465	0.570105	0	0.027785	0.000152551	0.592942	0	0.0144972	0.00602188	0
ALK	rs13013638	Intronic	13.15	0.515674	0.0986013	0.0633652	0.0239972	0.453435	0.0486838	0.0235268	0.000737029	0.00802889
ALK	rs13014277	Intronic	4.368	0.642765	0.029782	0.0512954	0.011256	0.625086	0.0211629	0.0404209	0.0192631	0
SCN5A	rs13059004	Intronic	0.891	0.494744	0.011948	0.524054	0.0305236	0.304055	0.00103201	0.353215	0.111896	0.0291108
ABCG2	rs13117650	Intragenic	11.45	0.0304989	0.0274473	0.627225	0.00563368	0.0823335	0	0.531269	0.0402328	0.00846635
BCR	rs131678	Intronic	1.37	0.00942821	0.0102469	0.294953	0.00109332	0.135699	0.134226	0.525628	0.0343558	0.056588
BCR	rs131689	Intronic	0.467	0.415025	0.0300154	0.550133	0	0.452203	0.0472176	0.576378	0	0
ABCB1	rs13229143	Intronic	8.001	0.59809	0.0855727	0.0371273	0.0269652	0.566645	0.0637949	0.0224481	0.0144349	0
ABCB1	rs13233308	Intronic	3.573	0.82858	0.155522	0.0675131	0.0719916	0.774413	0.0857881	0.0217722	0.0246208	0.00862877
CYP2C8	rs1341160	Intronic	6.013	0.522531	0.12894	0.00169171	0.0684516	0.549875	0.156769	0	0.0914558	0
ALK	rs13411840	Intronic	0.825	0.487861	0.00319526	0.25309	0.0515259	0.525897	0	0.168954	0.0132853	0.00327043
ABCG2	rs1383584	Intronic	0.161	0.425505	0.00191151	0	0.16025	0.550236	0.0767591	0.0438361	0.0120398	0.0501909
ABCG2	rs1383586	Intronic	11.73	0.417101	0	0	0.173528	0.542975	0.0685871	0.0378136	0.0185284	0.0480628
CFTR	rs139986195	Intragenic	6.435	0.333891	0.203801	0.14309	0.265386	0.57137	0.422597	0.401236	0.504453	0.0650843
CYP2C9	rs140184390	Intronic	2.783	0.427192	0.0906644	0.00501876	0.0214221	0.575738	0.216053	0.00365409	0.10763	0.0220605
BCR	rs140508	Intronic	0.45	0.312291	0.0535936	0.591668	0	0.335749	0.0665784	0.605248	0.00180779	0
CYP2C8	rs141472777	Intronic	2.669	0.547326	0.150559	0	0.0858988	0.544136	0.151538	0	0.0870786	0
SLCO1B1	rs1463565	Intronic	5.853	0.580904	0.0673972	0.236412	0.0327974	0.484042	0.0183868	0.14625	0.00179922	0.0101475
NR1I2	rs1464603	Intronic	0.979	0.515888	0.0889701	0.0347021	0.0989496	0.5893	0.0420066	0.00704207	0.0492003	0.00422213
EGFR	rs1468724	Intronic	6.305	0.273899	0.000234175	0.555405	0.0793877	0.354609	0	0.476026	0.137792	0.00328577
CYP2C9	rs149259501	Intronic	1.304	0.412585	0.0931916	0.00385383	0.0240466	0.574005	0.229231	0.00727314	0.120989	0.0265055
CYP2C9	rs151311764	Intronic	0.895	0.483021	0.143623	0	0.0553026	0.535383	0.191453	0.000118301	0.0906362	0
SLCO1B1	rs1564370	Intronic	3.813	0.583801	0.0026842	0.150194	0	0.55704	0	0.128518	0	0
EGFR	rs17335891	Intronic	1.899	0.233254	0.0104996	0.619842	0	0.469784	0.0153488	0.439724	0.0641532	0.055827
ABCB1	rs1858923	Intronic	6.838	0.625095	0.123237	0.0455017	0.0624899	0.585527	0.0903613	0.0248352	0.0384238	0
ALK	rs1881424	Intronic	0.59	0.505635	0	0.00209577	0.00346227	0.499866	0	0.00339805	0.00239858	0
ALDH1A1	rs1888202	Intronic	4.06	0.508247	0.0394414	0.0695328	0.0409934	0.444818	0.0131657	0.034361	0.0143765	0.00137436
F5	rs1894701	Intronic	7.093	0.59653	0.0912628	0.434871	0.0164776	0.567409	0.062475	0.400579	0.00306035	0
SLCO1B1	rs1987386	Intronic	1.984	0.765738	0.0413326	0.247625	0.0421619	0.775182	0.0513962	0.263914	0.0519683	0
CFTR	rs2023708	Intragenic	0.003	0.601077	0.00145198	0.0334366	0.0322944	0.609121	0	0.0284424	0.0273797	0
EGFR	rs2041647	Intronic	3.43	0.401337	0.106601	0.0491959	0.158561	0.510117	0.202986	0.0114049	0.274145	0.010154
ADH1B	rs2066701	Intronic	0.42	0.459832	0.190923	0.243055	0.0515784	0.581538	0.312241	0.128574	0.138409	0.0176934
ADH1B	rs2070898	upstream_gene	1.167	0.542735	0.28536	0.180474	0.119418	0.602064	0.351235	0.121814	0.174256	0.00168457
EGFR	rs2075108	Intronic	2.729	0.536205	0.0551845	0	0.15143	0.44172	0.0160843	0.0169882	0.0805647	0.00489778
ADH1B	rs2075633	Intronic	1.129	0.501919	0.236449	0.2074	0.0776671	0.58847	0.327596	0.123724	0.146786	0.00802734
CFTR	rs2106155	Intronic	2.875	0.608123	0.00211586	0	0	0.521366	0	0.0249917	0.0123404	0.00923068
ABCG2	rs2127862	Intragenic	2.322	0.0347609	0.022801	0.617736	0.00783724	0.0751677	0.00102787	0.541887	0.0347122	0.0019513
CFTR	rs213934	Intronic	2.239	0.570014	0.0114667	0	0	0.443991	0	0.0342297	0.0171718	0.0177082
CFTR	rs213935	Intronic	0.453	0.58946	0.00686015	0.00264966	0	0.517912	0	0.0243216	0.00722684	0.00249218
CFTR	rs213936	Intronic	0.028	0.584823	0.00680758	0.00261251	0	0.523257	0	0.0203912	0.00533743	0.000200192
CFTR	rs213937	Intronic	0.402	0.603339	0.0110216	6.28e-05	0	0.528126	0	0.0203736	0.00508187	0.00344592
CFTR	rs213942	Intronic	6.171	0.551032	0.000619406	0.0103227	0	0.487007	0	0.0335738	0.0132216	0.000413869
CFTR	rs213943	Intronic	0.837	0.570328	0.00233358	0.00719788	0	0.538166	0	0.0166994	0.00276151	0
CFTR	rs213946	Intronic	2.101	0.603385	0.0125878	0	0	0.528286	0	0.0184733	0.00417796	0.00324997
CFTR	rs213952	Intronic	1.11	0.473566	0.0311812	0.192757	0.0665585	0.523752	0.0821171	0.0691378	0.119872	0.0216653
CFTR	rs213953	Intronic	1.06	0.523025	0.0126139	0	0	0.437701	0	0.0178665	0.00579103	0.00480851
CFTR	rs213961	Intronic	1.78	0.502879	0.00807227	0.00147268	0	0.426904	0	0.021629	0.0104602	0.00232705
CFTR	rs213964	Intronic	1.827	0.509982	0.00947136	0.000649584	0	0.439772	0	0.0178665	0.00741692	0.00105903
CFTR	rs213968	Intronic	0.268	0.527959	0.0158715	0	0	0.469357	0.00124071	0.00845591	0.00115509	0
CFTR	rs213971	Intronic	1.818	0.518022	0.0124854	0	0	0.432304	0	0.0201358	0.00843491	0.00458763
CFTR	rs213973	Intronic	1.588	0.517988	0.0124069	0	0	0.494844	0.00635417	0.00356801	0	0
CFTR	rs213974	Intronic	0.402	0.517041	0.0114477	7.29e-05	0	0.478611	0.00239391	0.00742542	0.000198815	0
CFTR	rs213977	Intronic	4	0.48406	0	0.0531963	0	0.50214	0	0.0426514	0	0
CFTR	rs213984	Intronic	0.763	0.582503	0	0.00275011	0	0.541276	0	0.0152434	0.00549007	0
CFTR	rs213985	Intronic	0.356	0.512484	0.00187486	0	0	0.388894	0.00505236	0.0367516	0.0222324	0.0203802
ABCB1	rs2188526	Intronic	0.199	0.58964	0.0924569	0.0255809	0.039863	0.585537	0.0903855	0.0244175	0.0384402	0
CFTR	rs2188555	Intragenic	2.363	0.506887	0.00641967	0.00143564	0	0.447208	0	0.0161394	0.0116188	0
ABCG2	rs2231153	Intronic	5.234	0.470792	0.014561	0.00352776	0.109058	0.540904	0.0609206	0.038663	0.0260532	0.0134685
F5	rs2236871	Intronic	1.891	0.508712	0	0.0755493	0.00761422	0.456037	0	0.0475727	0	0
KIT	rs2237023	Intronic	3.615	0.560176	0.0316679	0.00941402	0.00487342	0.496485	0.00943	0.0322665	0	0
KIT	rs2237029	Intronic	0.071	0.586824	0.0156303	0.00961496	0.00292772	0.570416	0.0112337	0.013827	0.000673697	0
ALK	rs2250076	Intronic	0.26	0.472694	0	0.0194797	0.0155181	0.504229	0	0.00731142	0.00468426	0
ALK	rs2255362	Intronic	1.091	0.682097	0.0522285	0.00890098	0.0108718	0.597355	0.00412	6.46e-05	0.084919	0.0216811
ALK	rs2256376	Intronic	4.169	0.546436	0.00574766	0	0.00198708	0.521977	5.88e-05	0.00363653	0.00961729	0
ALK	rs2270353	Intronic	7.415	0.546879	0.000711693	0.0428604	0.0540501	0.546519	0.000599251	0.0424616	0.0535882	0
CYP2C9	rs2298037	Intronic	0.042	0.496897	0.141026	0	0.0526291	0.553976	0.194505	0.000118301	0.0918534	0
EGFR	rs2302534	Intronic	0.278	0.00399232	0.0577293	0.606994	0.0522057	0.0185439	0	0.429648	0	0.0452404
EGFR	rs2302535	Intronic	16.96	0.278182	0.0862143	0.60578	0	0.551976	0	0.387182	0.0791482	0.0780074
BCR	rs2330364	Intronic	1.505	0.332132	0.127906	0.597063	0	0.258911	0.0722428	0.527752	0.00524372	0.00457008
ALK	rs2339531	Intronic	5.496	0.490098	0	0.0784504	0.00956842	0.530232	0.00186149	0.0502568	0.000317804	0
ABCB1	rs2373586	Intronic	1.327	0.841722	0.185617	0.146828	0.143884	0.823705	0.158785	0.122352	0.119601	0
SLCO1B1	rs2417955	Intronic	8.798	0.755354	0.044964	0.250211	0.0449477	0.780104	0.0721457	0.290315	0.071155	0
NR1I2	rs2461825	Intronic	7.191	0.526659	0.0895769	0.0486059	0.125445	0.574932	0.0565452	0.0242829	0.0865961	0
KIT	rs2537865	Intronic	0.208	0.509694	0.0430523	0.0640194	0.00988267	0.493688	0.0245195	0.0453012	0	0.0024774
KIT	rs2537866	Intronic	0.097	0.521526	0.0164612	0.035817	0	0.460583	0.00204362	0.0661521	0	0
KIT	rs2537867	Intronic	2.14	0.492035	0.00937198	0.04879	0	0.517652	0.0178785	0.0354752	0	0
ALK	rs2541169	Intronic	6.571	0.516194	0.00504101	0.004387	0.00831245	0.496233	0.000721922	0.0108598	0.0161284	0
ALK	rs2541173	Intronic	1.769	0.613488	0.0144638	0	0	0.577826	0.00268895	0.00925919	0.00995476	0
ALK	rs2541182	Intronic	0.289	0.678975	0.0449767	0.00753142	0.0154013	0.576732	0	0.00471991	0.112529	0.0297874
ALK	rs2541183	Intronic	6.693	0.671193	0.0275627	0.00145843	0.0325674	0.621855	0.00449353	0	0.0804696	0.00318687
ALK	rs2541185	Intronic	1.82	0.535856	0	0.0419965	0.112827	0.564545	0	0.0258614	0.08643	0
ALK	rs2541187	Intronic	14.21	0.489628	0	0.0701574	0.0264697	0.521064	0.000525465	0.0458697	0.0120511	0
ALK	rs2541190	Intronic	4.48	0.565877	0.00468438	0.0379847	0.00727907	0.528634	0	0.065943	0.0230481	0
ALK	rs2541204	Intronic	10.14	0.508345	0	0.0109854	0.0173444	0.506785	0	0.0115786	0.0180302	0
ABCG2	rs2622610	Intronic	3.922	0.563195	0.0105989	0	0.0838543	0.643605	0.0660771	0.024221	0.00832361	0.0229357
ABCG2	rs2622629	Intragenic	4.673	0.499943	0.0071633	0.0463133	0	0.610665	0	0.0055404	0.0311775	0.012332
ALK	rs2631941	Intronic	2.432	0.681021	0.0420148	0.00973947	0.0180338	0.60832	0.0036986	0	0.084858	0.0142715
ALK	rs2631942	Intronic	1.319	0.55137	0.0323088	0.00981798	0.0155132	0.449293	0	8.82e-05	0.0983802	0.0228899
ALK	rs2631946	Intronic	8.39	0.650668	0.0436446	0.00961013	0.0188871	0.575136	0.00397977	0	0.0899905	0.0152017
ALK	rs2631947	Intronic	1.509	0.648186	0.0264293	0.00222118	0.0357718	0.584764	0.00100707	0	0.0984394	0.00717215
ALK	rs2631953	Intronic	1.583	0.540446	0	0.0524365	0.0177833	0.539199	0	0.0530131	0.0182306	0
ALK	rs2631990	Intronic	9.858	0.592245	0	0.0200723	0.0262094	0.586821	0	0.0225404	0.0289667	0
CYP3A4	rs2687105	Intronic	5.065	0.580503	0	0.175916	0.0497647	0.618156	0.0152584	0.078874	0.00452719	0.00813681
KIT	rs2703464	Intronic	0.608	0.547624	0.0277797	0.0221199	0.00253557	0.504465	0.012734	0.0405985	0	0
KIT	rs2703475	Intronic	1.082	0.527251	0.0215706	0.0296943	0.000177796	0.509952	0.0161154	0.036786	0	0
ABCG2	rs2725266	Intronic	4.563	0.259172	0	0	0.0204596	0.501749	0.0564885	0.0958613	0.00988334	0.0629884
ABCG2	rs2725267	Intronic	0.043	0.4686	0.0146652	0.00337796	0.109218	0.542995	0.0647672	0.0413159	0.0223215	0.0168834
CYP3A4	rs2738262	Intronic	0.251	0.589673	0	0.146724	0.0378052	0.61916	0.0153349	0.0713246	0.00466676	0.00423374
CYP2C9	rs28371675	Intronic	3.861	0.462841	0.128032	0	0.044941	0.563294	0.218381	0.00479395	0.112057	0.00803127
ABL1	rs2855195	Intronic	0.217	0.606028	0.0518288	0.0189044	0.0144328	0.539884	0.0103779	0.0878459	0	0.0132804
KIT	rs2855770	Intronic	7.167	0.529467	0.0207304	0.0386481	0	0.52784	0.0210504	0.0387655	0	0
ERBB2	rs2904767	Intragenic	1.732	0.128152	0.365939	0.263519	0.507491	nan	nan	nan	nan	nan
ERBB2	rs2904768	Intragenic	1.065	0.336379	0.398593	0.262667	0.541371	0.342733	0.406289	0.269591	0.54741	0
CYP2E1	rs2987785	Intragenic	1.638	0.422123	0.0133784	0	0.10567	0.524568	0	0.0165345	0.0362379	0.0120348
CYP2E1	rs2987791	Intragenic	4.433	0.608665	0.00284416	0.00514816	0.000183836	0.596626	0	0.00148534	0.00409928	0
ALK	rs34052536	Intronic	3.28	0.639326	0.0175684	0.0649328	0.00130107	0.496172	0	0.00345729	0.0114942	0.0292204
SLCO1B1	rs34196286	Intronic	2.146	0.510444	0	0.12358	0	0.498898	0	0.116131	0	0
CYP2C9	rs34532201	Intronic	0.339	0.448846	0.117698	0	0.0384024	0.594694	0.251023	0.013631	0.139402	0.0227279
ABCB1	rs34800935	Intronic	0.671	0.608425	0.0159736	0.0125006	0.0230667	0.519864	0	0.0450812	0.000222024	0.00441061
CYP2C9	rs35126593	Intronic	0.814	0.483791	0.130721	0	0.044941	0.596552	0.237901	0.00865093	0.125538	0.0129326
CYP2C9	rs35406621	Intronic	1.157	0.456144	0.110129	0.00075968	0.0322839	0.586203	0.226846	0.00592061	0.116416	0.0166592
VDR	rs35609792	Intragenic	1.215	0.508066	0.148815	0.0103966	0.0886799	0.590122	0.0765135	0.0477455	0.0332037	0.00663964
EGFR	rs3735064	Intronic	0.069	0.128494	0.0102219	0.611393	0	0.374154	0.0248498	0.403565	0.0984791	0.0709523
CYP2C9	rs3740505	3 UTR	1.08	0.419923	0.0978496	0.00268455	0.0266359	0.529514	0.185977	0	0.0864419	0.00826151
SLC19A1	rs376199470	Intragenic	4.882	0.591119	0.578775	0.657936	0.581054	nan	nan	nan	nan	nan
F5	rs3766117	Intronic	0.67	0.608491	0.102726	0.448134	0.024426	0.542457	0.0410437	0.37059	0	0.0181931
CACNA1S	rs3767499	Intronic	5.168	0.516458	0.0458354	0.0513727	0.117547	0.355497	0	0	0.0195916	0.0433206
ABL1	rs3780282	Intronic	0.301	0.568488	0.0492293	0.00853765	0.00477148	0.52155	0.017197	0.0466165	0	0.00540038
EGFR	rs3800827	Intronic	3.498	0.226924	0.0137421	0.622195	0	0.460901	0.0106173	0.448172	0.063382	0.0536854
CACNA1S	rs3820422	Intronic	1.267	0.748109	0.25217	0.00604826	0.329027	0.735927	0.236493	0.0111887	0.313062	0
HMGCR	rs3846661	Intronic	2.625	0.456569	0.0119982	0.00565014	0.0482675	0.552904	0	0	0.00980299	0.00702039
SLCO1B1	rs4149017	Intronic	2.113	0.63936	0.0396871	0.24543	0.0426988	0.659443	0.0558392	0.271207	0.0586949	0
SLCO1B1	rs4149073	Intronic	0.426	0.642556	0.00302309	0.193615	0.000671482	0.564189	0	0.121089	0	0.00460012
CYP3A4	rs4281055	Intronic	1.34	0.635377	0.000453843	0.146724	0.0378052	0.659523	0.014452	0.0808901	0.00769689	0.00145637
CFTR	rs43026	Intragenic	0.613	0.523081	0.0104889	0	0	0.437398	0	0.0154568	0.00666689	0.00478237
CFTR	rs43033	Intragenic	11.18	0.530967	0.0135877	0	0	0.435256	0	0.0154219	0.00689334	0.00724574
CFTR	rs43034	Intragenic	0.562	0.523081	0.0104627	0	0	0.474514	0.000250959	0.00550033	0	0
DRD2	rs4322431	Intragenic	0.574	0.540482	0.0811704	0.0490964	0.00702985	0.47804	0.046731	0.0225598	0	0
ALK	rs4426491	Intronic	0.061	0.542813	0.0231949	0.0404147	0.0523296	0.525494	0.017463	0.0329822	0.0439402	0
DPYD	rs4434871	Intronic	3.509	0.50741	0.224768	0.0473733	0.0993461	0.539216	0.257773	0.0675892	0.126665	0
ALK	rs4455116	Intronic	4.633	0.462859	0.0232693	0.0111244	0.0406458	0.508087	0.0447825	0.00164611	0.0682482	0
ALK	rs4458169	Intronic	12.39	0.0355238	0.0147324	0.528262	0.00658681	0.152733	0.00430581	0.338604	0.0896206	0.0412237
ALK	rs4536609	Intronic	0.006	0.54323	0.0601686	0	0.168227	0.614306	0.115424	0.00906161	0.247896	0.00309719
SLCO1B1	rs4542460	Intronic	0.781	0.785591	0.0480329	0.258399	0.0484501	0.779742	0.0433527	0.250848	0.0438697	0
ALK	rs4571018	Intronic	3.749	0.67686	0.0512411	0.0741264	0	0.623485	0.0194561	0.036378	0.0182528	0.00319566
VDR	rs4578458	Intragenic	1.499	0.511905	0.0472579	0.0156573	0.00016811	0.61898	0.00568574	0	0.0340298	0.0124625
VDR	rs4578459	Intragenic	0.117	0.520439	0.0223467	0.000874247	0.0176873	0.594775	0.00126601	0	0.0537584	0.00299593
ALK	rs4665455	Intronic	0.113	0.461125	0.0907115	0.0103317	0.0653841	0.516689	0.133628	0.0304663	0.104791	0
ALK	rs4665462	Intronic	7.824	0.621453	0.0211549	0.138615	0.00721341	0.617597	0.0203449	0.136619	0.0067093	0
ALK	rs4666200	Intronic	0.708	0.565314	0.00562278	0.0355527	0.00201433	0.676199	0.00835301	0	0.0133456	0.0343065
ALK	rs4666201	Intronic	2.445	0.566095	0	0.0293331	0	0.654254	0.00811415	0	0.0143024	0.0190007
ALK	rs4666204	Intronic	3.471	0.468688	0.0159359	0.000404956	0.00198168	0.505837	0.0512587	0.00386869	0.0276478	0.0141899
ALK	rs4666205	Intronic	0.074	0.420486	0.011985	0.201703	0	0.569809	0.00028882	0.0825339	0.0499399	0.0268359
ALK	rs4666233	Intronic	4.015	0.55325	0.0516968	0	0.152736	0.664289	0.144531	0.0207798	0.283367	0.0173575
ALK	rs4666276	Intronic	4.328	0.670672	0.0278889	0.0531437	0.00738999	0.482451	0.00252316	0	0.0190213	0.0563594
P2RY12	rs4679794	Intronic	0.596	0.62413	0.0589049	0.131656	0.0537365	0.58827	0.0397744	0.103068	0.035333	0
ABCG2	rs4693928	Intragenic	0.19	0.0307393	0.0321102	0.636266	0.00307391	0.0863214	0.000278125	0.536657	0.0371961	0.00954344
BRAF	rs4726020	Intronic	4.211	0.617613	0.00749719	0.104899	0.0507059	0.608945	0.0101198	0.112007	0.0560318	0
CFTR	rs4730779	Intragenic	5.485	0.627098	0.00766535	0	0	0.558548	0	0.0130355	0.0140008	0.00212293
ABL1	rs4740377	Intronic	2.793	0.509883	0.0499811	0.00622154	0.0163247	0.456101	0.0155853	0.0454534	0	0.00737856
VDR	rs4760603	upstream_gene	4.193	0.51552	0.0276252	0.0024485	0.00685397	0.549306	0.0149381	0	0.017462	0
VDR	rs4760655	Intronic	0.234	0.484851	0.0617612	0.0189213	0	0.616798	0.00705968	0	0.0272502	0.0206162
VDR	rs4760669	Intragenic	1.454	0.499604	0.0521328	0.0189592	0	0.632872	0.00212527	0	0.0448165	0.0221641
VDR	rs4760670	Intragenic	13.84	0.514248	0.0440058	0.0121249	0.00404296	0.602255	0.00939358	0	0.0353064	0.00670224
VDR	rs4760672	Intragenic	1.195	0.596612	0.0129161	0	0.0278361	0.651975	0	0	0.0620462	0
RYR1	rs4802446	Intronic	0.476	0.515911	0.242084	0.430145	0.244094	0.385773	0.131552	0.300527	0.125145	0.0110683
BCR	rs4820546	Intronic	0.573	0.269885	0.0962018	0.558581	0	0.217993	0.0597645	0.50626	0.0116973	0
BCR	rs4820547	Intronic	2.934	0.261312	0.103705	0.567763	0	0.165088	0.0379814	0.467085	0.0276735	0.0132552
BCR	rs4822372	Intronic	1.188	0.263723	0.102126	0.556441	0	0.1939	0.0530083	0.484685	0.0166709	0.00412095
BCR	rs4822373	Intronic	3.92	0.0614557	0.10765	0.594693	0	0.052152	0.0957962	0.579806	0	0
EGFR	rs4947488	Intronic	8.471	0.284199	0.00956522	0.506269	0.000282841	0.50806	0.0139935	0.313084	0.088938	0.0527855
EGFR	rs4947965	Intronic	9.847	0.230128	0.0244083	0.545917	0	0.448406	0.000558249	0.373082	0.0534525	0.0464419
EGFR	rs4947972	Intronic	4.254	0.215282	0.0888519	0.625527	0	0.522777	0	0.39097	0.086414	0.095487
HLA-B	rs5006140	Intronic	5.657	0.627394	0.590514	0.574747	0.556522	nan	nan	nan	nan	nan
SLC19A1	rs542294515	Intragenic	5.201	0.600497	0.550642	0.563139	0.539781	nan	nan	nan	nan	nan
DRD2	rs55697087	Intragenic	1.5	0.540985	0.0304362	0.218177	0.00366098	0.498328	0.0133133	0.178	0.0166315	0
ALDH1A1	rs55936900	Intragenic	1.068	0.487901	0.0104373	0.000396279	0.0221977	0.565674	0	0.021059	0.00106309	0.0033838
PTGIS	rs5602	3 UTR	0.484	0.73445	0.0391547	0.00404665	0.0245308	0.625281	0	0.0586959	0	0.0222416
BRAF	rs56306802	Intronic	2.242	0.280871	0.003759	0.000933913	0.0508618	0.519978	0.0251385	0.0354961	0.248834	0.0533182
BCR	rs5751608	Intronic	3.605	0.00993387	0.0575505	0.51726	0.00469441	0	0.0274152	0.458713	0.024904	0
SLC19A1	rs575874196	Intronic	4.954	0.683381	0.566447	0.569282	0.558915	0.68846	0.573875	0.575777	0.565455	0
BCR	rs5759642	Intronic	0.551	0.260948	0.115401	0.581347	0	0.160611	0.0431277	0.47708	0.0238617	0.0156922
BCR	rs5759643	Intronic	3.438	0.265303	0.103681	0.567751	0	0.232093	0.0787576	0.534602	0.0038345	0
BCR	rs5759645	Intronic	2.338	0.24402	0.0866136	0.549277	0.000939746	0.198008	0.0549273	0.501465	0.0137549	0
BCR	rs5759648	Intronic	1.178	0.0633187	0.146512	0.623842	0.00256672	0.0393924	0.112067	0.587357	0	0
BCR	rs6003605	Intronic	1.558	0.0583718	0.00678926	0.414434	0.000214652	0.131275	0.0421074	0.501	7.08e-06	0.0061809
ALK	rs61108956	Intronic	2.199	0.507228	0.00110911	0.141035	0.0527354	0.550923	0	0.103938	0.0811471	0
SLCO1B1	rs61926206	Intronic	4.05	0.502112	0	0.088544	0.00122083	0.490888	0	0.0824689	0.0026856	0
ALK	rs62131017	Intronic	6.134	0.508916	0	0.00696937	0.0100875	0.250581	0.0389257	0.107463	0.0176816	0.0608999
ALK	rs62131074	Intronic	6.347	0.658838	0.0336491	0.0750577	0.0381924	0.686594	0.0532605	0.101017	0.0585019	0
ALK	rs62131077	Intronic	3.681	0.561434	0.0734525	0	0.186972	0.638428	0.139974	0.0206554	0.277638	0.00519315
CFTR	rs6466611	Intragenic	1.514	0.618523	0.00404267	0.000413363	0.000163756	0.543885	0	0.0208982	0.0203197	0.00370999
BRCA1	rs6503726	Intragenic	1.014	0.630534	0.0136198	0.00744279	0	0.48887	0	0.00442801	0.0305379	0.0290564
VDR	rs6580644	Intragenic	2.37	0.501612	0.0501171	0.0170916	4.99e-05	0.620246	0.00460518	0	0.038942	0.0164619
VDR	rs6580645	Intragenic	0.636	0.508669	0.0266205	0.00270032	0.0139682	0.579952	0.00426582	0	0.0451758	0.00202908
F5	rs6657551	Intronic	2.462	0.435368	0	0.27279	0	0.508986	0.00331679	0.21877	0	0.00177184
DPYD	rs6663751	Intronic	0.116	0.478495	0.186096	0.023768	0.0790566	0.520275	0.226776	0.0437527	0.111486	0
CACNA1S	rs66839237	Intronic	0.381	0.551983	0.0996819	0.0406895	0.0628498	0.549736	0.0963838	0.0379825	0.059913	0
DPYD	rs6690620	Intronic	0.355	0.513549	0.230494	0.0514302	0.103832	0.4727	0.195417	0.0334569	0.0780246	0
ALK	rs6731758	Intronic	12.09	0.59808	0.0280699	0.0525842	0.00828613	0.390095	0.00353189	0	0.0196279	0.0595663
ALK	rs6731759	Intronic	13.96	0.690557	0.03086	0.0525842	0.00828613	0.501927	0.00227808	0	0.0196279	0.0595663
ABCG2	rs6815644	Intragenic	1.054	0.0480896	0.0168344	0.603497	0.0117033	0.0996914	0	0.514767	0.0464858	0.00580275
HMGCR	rs6882842	Intronic	0.542	0.465133	0.0103579	0.00443036	0.0454559	0.525137	0	0	0.0196732	0
DPYD	rs693680	Intronic	0.809	0.55886	0	0.0174567	0.0292324	0.503616	0	0.00348947	0.0107144	0
EGFR	rs6953397	Intronic	0.62	0.225813	0.120989	0.575843	0.0244167	0.0919041	0.0234985	0.419211	0	0.0353386
ABCB1	rs6959435	Intronic	0.087	0.803284	0.124786	0.0918521	0.089412	0.823712	0.158807	0.122367	0.119616	0
CFTR	rs6960356	Intragenic	0.817	0.675683	0	0.0078034	0.0055327	0.633846	0	0.0229603	0.0194065	0
CFTR	rs6966836	Intragenic	0.232	0.63635	0.00907131	0	0	0.543842	0	0.0179194	0.019007	0.0089918
EGFR	rs6978771	Intronic	0.566	0.238247	0.00996674	0.60957	0	0.491384	0.0216215	0.412438	0.0883639	0.0652942
CFTR	rs713134	upstream_gene	6.379	0.647042	0	0.0185605	0.00831915	0.612675	0	0.0329723	0.0194614	0
VDR	rs7132324	Intragenic	0.222	0.517891	0.0444187	0.0135283	0.00167844	0.637364	0.00142189	0	0.0468721	0.0173077
CYP2E1	rs71505853	Intronic	1.837	0.166877	0.719381	0.672253	0.782174	0.0684639	0.624509	0.58209	0.706704	0.0580055
CFTR	rs725188	Intronic	0.34	0.61691	0.0178171	0	0	0.523217	0	0.0203385	0.00504734	0.00907643
ALK	rs72790262	Intronic	9.52	0.555479	0.0406159	0.346933	0	0.522597	0.0275637	0.313321	0	0
ALK	rs72792466	Intronic	5.927	0.190524	0.388094	0.480135	0.792606	0.198152	0.397095	0.487856	0.797277	0
ALK	rs72794477	Intronic	2.669	0.621361	0.0360823	0.146035	0.031397	0.586126	0.0200853	0.11572	0.0165575	0
ALK	rs72794497	Intronic	0.543	0.525689	0.0517755	0	0.152799	0.652011	0.153721	0.0249338	0.294783	0.0214997
DRD2	rs72999670	Intragenic	8.836	0.527833	0.0719515	0.0329768	0.00292712	0.517474	0.0674377	0.0298617	0.00178553	0
DRD2	rs72999677	Intragenic	2.271	0.509671	0.0692389	0.0324548	0.00274828	0.463445	0.0457853	0.0165293	0	0
VDR	rs7312286	Intragenic	2.946	0.54709	0.0308999	0.00618822	0.00751392	0.655056	0	0	0.0585554	0.0150289
ABL1	rs73557808	Intronic	2.252	0.554104	0.132033	0.00137162	0.0590465	0.543267	0.116847	0	0.0465564	0
EGFR	rs737540	Intronic	2.12	0.46162	0.154451	0.0108533	0.209675	0.514289	0.205506	0.000329433	0.26888	0
DPYD	rs74105145	Intronic	2.303	0.519746	0.232821	0.0548548	0.108511	0.516033	0.23149	0.0547526	0.108216	0
DPYD	rs74105146	Intronic	6.033	0.513629	0.227019	0.0515046	0.103912	0.485492	0.203301	0.0391717	0.0863814	0
DPYD	rs74105150	Intronic	7.113	0.488265	0.203659	0.0388141	0.0860026	0.510034	0.225786	0.0514499	0.103701	0
DPYD	rs74105153	Intronic	20.8	0.500977	0.215117	0.0448754	0.0947067	0.485464	0.203255	0.039147	0.0863546	0
CFTR	rs74848922	Intragenic	1.103	0.249771	0.138525	0.0417426	0.168221	0.529665	0.379568	0.289653	0.446441	0.0788014
DPYD	rs7512213	Intronic	3.415	0.513576	0.230539	0.051455	0.103859	0.516007	0.23504	0.0547287	0.10819	0
BCR	rs75147926	5 UTR	15.58	0.38616	0.270806	0.674985	0.114121	0.410523	0.295623	0.692822	0.133915	0
F5	rs7540556	Intronic	0.47	0.492507	0.060151	0.330747	0.00356063	0.517885	0.0768003	0.357942	0.00997918	0
ALK	rs7556785	Intronic	6.566	0.664591	0.0156335	0.0684367	0.0102081	0.631098	0.00402168	0.0449915	0.0265324	0
DPYD	rs75672165	Intronic	3.503	0.447936	0.189755	0.022009	0.0790867	0.51006	0.247744	0.0506115	0.125729	0
EGFR	rs759158	Intronic	2.293	0.218814	0	0.500513	0.0238224	0.199976	0	0.519695	0.0158198	0
EGFR	rs759159	Intronic	5.262	0.220859	0	0.494577	0.0230375	0.210844	0	0.502877	0.0187108	0
ALK	rs7594717	Intronic	1.939	0.490838	0.0592232	0	0.0254226	0.513112	0.073764	0.000343987	0.0358683	0
DPYD	rs76386430	Intronic	2.584	0.447936	0.189755	0.022009	0.0790867	0.51006	0.247744	0.0506115	0.125729	0
DPYD	rs77141363	Intronic	9.222	0.357026	0.0567359	0.0407073	0.104054	0.538068	0.185216	0	0.261799	0.0310729
CFTR	rs7784156	Intragenic	0.305	0.615893	0	0.033784	0.0305406	0.589978	0.00203242	0.0456737	0.0419784	0
DPYD	rs77993430	Intronic	2.188	0.379814	0.068719	0.0335242	0.123755	0.53254	0.180223	0	0.260849	0.0218846
ABL1	rs7851994	Intronic	0.007	0.572494	0.0567527	0.00386487	0.00838878	0.508381	0.0131218	0.053943	0	0.0146093
CFTR	rs78688374	Intragenic	0.135	0.252466	0.121304	0.0404443	0.158333	0.565704	0.401274	0.333469	0.477518	0.104089
VDR	rs7965397	Intronic	4.731	0.462355	0.010354	0.0299128	0.018125	0.574556	0	0	0.0762006	0.0142732
VDR	rs7970314	Intragenic	0.658	0.539279	0.16093	0.00637862	0.0994082	0.623721	0.0823966	0.0425088	0.037788	0.00883951
VDR	rs7972027	Intragenic	1.363	0.508626	0.027268	0.00543353	0.0135363	0.589874	0.00249365	0	0.0501228	0.00415932
VDR	rs7975128	Intronic	2.785	0.0670896	0.0604197	0.405397	0	0.14632	0.135961	0.513342	0.0209067	0.0115694
VDR	rs7976091	Intragenic	11.38	0.571448	0.0598087	0.00663771	0.0225318	0.633043	0.0177153	0.0349758	0	0.00503192
EGFR	rs845561	Intronic	3.502	0.555562	0.227176	0.0115578	0.298464	0.444215	0.125991	0.0703583	0.188712	0.0161873
HLA-B	rs9266197	Intronic	6.134	0.424629	0.338731	0.553581	0.34621	0.273546	0.17635	0.405167	0.191686	0.0690943
CYP2C9	rs9332105	Intronic	0.649	0.454123	0.120403	0	0.0384589	0.556812	0.210734	0.00268219	0.103351	0.00837789
CYP2C9	rs9332113	Intronic	1.035	0.516012	0.112791	0.000823633	0.0323699	0.623393	0.219228	0.00367417	0.107654	0.0135107
CYP2C9	rs9332140	Intronic	5.159	0.477042	0.125539	0	0.0416521	0.553951	0.194464	9.8e-05	0.0906116	0.00259053
CYP2C9	rs9332167	Intronic	0.531	0.441714	0.112603	0	0.0352786	0.523728	0.180767	0	0.0824597	0.00246424
CYP2C9	rs9332184	Intronic	0.032	0.427403	0.102879	0.000331035	0.0295079	0.557856	0.212991	0.00581253	0.107677	0.0157209
F5	rs9332570	Intronic	0.932	0.5851	0.0826419	0.423977	0.0119175	0.555758	0.0555341	0.389814	0.000812871	0
BCR	rs9612276	Intronic	0.193	0.00113142	0.0144866	0.4538	0	0	0.0354574	0.500298	0	0
EGFR	rs9642564	Intronic	5.415	0.19927	0.0215825	0.640953	0	0.460918	0.0106443	0.450515	0.065802	0.0678264
MTHFR	rs9651118	Intronic	6.059	0.503269	0	0.0490381	0.00860491	0.526322	0.00231374	0.0370837	0.0169799	0
ABL1	rs9762	downstream_gene	0.956	0.548154	0.0591652	0.0103622	0.0215958	0.4738	0.0118364	0.0776802	0	0.0171425
CFTR	rs980574	Intronic	1.881	0.594123	0.00815734	0.0023029	0	0.533186	0	0.0197937	0.00379132	0.00023901
EGFR	rs984654	Intronic	1.933	0.258291	0.00888855	0.611404	0	0.53555	0.0338089	0.387565	0.106054	0.0811658
CFTR	rs994997	Intragenic	0.363	0.521974	0.0105059	0	0	0.447168	0	0.0160866	0.0115667	0.0020504
ABCG2	rs9993821	Intragenic	3.045	0.0777502	0.00788281	0.578586	0.0210017	0.136834	0	0.486184	0.0615556	0.006775
